# Supplementary material for: Integrated Analysis Identifies an Anoikis‐Related Gene Signature for Predicting Prognosis in Patients With Triple‐Negative Breast Cancer
Source: IET Syst Biol. 2026 Jun 8;20(1):e70076. doi: 10.1049/syb2.70076 (PMC13245715; doi:10.1049/syb2.70076)
Supplement: Supplementary file 2 — Table S2: Identification of anoikis‐related genes in TNBC. [file SYB2-20-e70076-s001.xlsx]

## Sheet: jVenn
Supplementary Table S2. Identification of anoikis-related genes in TNBC
Anoikis-related markers in single-cell dataset	Genes in anoikis-related module	Anoikis-related genes in TNBC
AARD	A1BG	A2M
AC020916.1	A1CF	ACAN
AC097103.2	A4GNT	ACTA2
ADGRG1	AAAS	ACTG2
AF117829.1	AADACL2	ACTN1
AGO2	AADACL3	ACTN4
AGRN	AADACL4	ADAMTS1
AGT	AAGAB	ADM
AKR7A3	AAK1	AEBP1
ANKRD36C	AAMP	AHNAK2
APOE	AANAT	AKAP13
ARL4C	AARSD1	AKAP9
ATL2	AASDH	ANGPTL4
C1R	AASDHPPT	ANKH
C1S	AASS	ANKRD10
C2orf40	AATK	ANKRD11
C3	ABAT	ANTXR1
C5orf46	ABCA1	ANXA1
C9orf3	ABCA11P	ANXA3
CAVIN1	ABCA13	ANXA8L1
CAVIN3	ABCA17P	APP
CCDC14	ABCA2	ARFGAP3
CD151	ABCA3	ARGLU1
CDH3	ABCA4	ARHGAP21
CDK18	ABCA5	ARHGEF9
CFLAR	ABCB10	ARID5A
CLDN4	ABCB6	ARID5B
CLU	ABCB7	ARMC8
CMTM7	ABCB8	ARRDC3
COL27A1	ABCB9	ASPH
CPQ	ABCC1	ASS1
CSNK1E	ABCC10	ATF3
CTGF	ABCC3	ATF4
CTSB	ABCC4	ATP1A1
CTSF	ABCC5	ATP2B4
CX3CL1	ABCD1	BACE2
CXCL16	ABCD3	BAMBI
CYR61	ABCF3	BGN
DEPP1	ABCG5	BOC
DHRS3	ABCG8	BSG
DTNB	ABHD1	C1GALT1
EFNA1	ABHD10	C1RL
EGLN3	ABHD11	CALD1
ELF5	ABHD12	CALR
EMP3	ABHD12B	CALU
EN1	ABHD13	CAPN2
ENO1	ABHD14A	CAV1
EPHB3	ABHD2	CAV2
EPS8L2	ABHD3	CC2D1A
ERO1A	ABHD4	CCDC107
FAIM	ABHD5	CCDC88A
FBP1	ABHD8	CCNL1
FBXO2	ABI1	CD109
FNTA	ABI2	CD44
FOXC1	ABL1	CD47
FSCN1	ABL2	CD55
FUS	ABLIM1	CD59
GAA	ABLIM2	CDC42BPA
GBP1	ABO	CDC42EP1
GBP2	ABR	CDC42EP3
GCSH	ABRA	CDK6
GNAS	ABTB2	CEBPB
GOLGA8B	ACACA	CEBPD
GRAMD2B	ACACB	CEP70
HACD2	ACAD10	CHCHD7
HAPLN3	ACAD11	CHD2
HERPUD1	ACADM	CHD7
HLA-A	ACADS	CHD9
HLA-B	ACADVL	CHI3L1
HLA-DMA	ACAP2	CHI3L2
HLA-DPA1	ACAP3	CHKA
HLA-DPB1	ACAT1	CHPF
HLA-DRB1	ACBD3	CHPT1
HLA-DRB5	ACBD5	CHRDL2
HLA-E	ACCSL	CHST3
HLA-F	ACD	CLDN1
HRCT1	ACER1	CLIC4
ICAM1	ACER2	CLMN
ID1	ACER3	CLSTN1
IFI44L	ACIN1	CLTB
IFI6	ACLY	COL11A2
IFRD1	ACO1	COL16A1
KANSL1	ACO2	COL18A1
KCNN4	ACOT11	COL4A2
KLF4	ACOT7	COL5A1
KMT2E	ACOT8	COL6A1
KRT7	ACOX1	COL6A2
KRT86	ACOX3	COL6A3
LAD1	ACP6	COL8A1
LAPTM4B	ACR	COL9A2
LDHB	ACSBG1	COL9A3
LENG8	ACSBG2	COPB2
LGALS3	ACSF3	CP
LINC01315	ACSL1	CPXM2
LINC02256	ACSL3	CREB3L2
LMO4	ACSL4	CRELD2
LPCAT1	ACSL6	CRISPLD1
LYN	ACSM2B	CRYAB
2023-03-06	ACSM3	CSPG4
MELTF	ACSM4	CSRP1
MFAP2	ACSS2	CTHRC1
MGP	ACSS3	CTTN
MIRLET7BHG	ACTB	CXADR
MMP7	ACTBL2	CYB5R3
MROH1	ACTL8	CYHR1
MRPS22	ACTL9	DDIT4
MRPS6	ACTN2	DDR1
MTSS1L	ACTN3	DDR2
MUC20-OT1	ACTR10	DDX17
NAT1	ACTR1A	DHX36
NEAT1	ACTR1B	DLX5
NFKBIA	ACTR2	DMD
NPC2	ACTR3	DPYSL3
NRBP2	ACTR3C	DSC2
NRP2	ACTR6	DSG2
NUCB1	ACTR8	DST
NXPH4	ACTRT1	EFEMP1
OBSCN	ACVR1	EFEMP2
ODF3B	ACVR1B	EGFR
ORAOV1	ACVR2A	EMP1
PCAT6	ACVR2B	ERRFI1
PDE7A	ACY1	ESR1
PDIA6	ACYP2	ETNK1
PDLIM4	ADA	ETV6
PDXK	ADAL	FABP5
PERP	ADAM10	FAM13A
PIEZO1	ADAM15	FAM3C
PIK3C2G	ADAM17	FAT1
PIP4P2	ADAM18	FBLN2
PKP1	ADAM20	FBXO32
PLEKHB1	ADAM21	FGFBP2
PLPP1	ADAM21P1	FGFR1
PLPP3	ADAM22	FHL2
PLXNB2	ADAM29	FKBP10
PNISR	ADAM3A	FLNA
PNRC1	ADAM9	FLNB
PPP1R1B	ADAMTS12	FMO2
PRKDC	ADAMTS13	FN1
PRKX	ADAMTS17	FNBP4
PRRC2B	ADAMTS18	FNDC3B
PRRC2C	ADAMTS19	FOLR1
PSAP	ADAMTS20	FRZB
PSME4	ADAMTS3	FSTL1
PTGDS	ADAMTS5	FXYD5
PTK7	ADAMTS9	FXYD6
RARRES1	ADAMTSL3	FZD6
RBFOX2	ADAR	GABBR1
RCN1	ADARB1	GABRE
RGMA	ADAT1	GAS6
RRBP1	ADAT3	GEM
RSRP1	ADCK1	GLG1
S100A1	ADCK5	GLS
S100A4	ADCY1	GOLGA8A
SAA1	ADCY10	GPAA1
SAA2	ADCY2	GPC1
SAT1	ADCY3	GPM6B
SBSPON	ADCY6	GPNMB
SCARB1	ADCY7	GPRC5B
SELENOM	ADCY8	GRINA
SELENOS	ADCY9	GSDMC
SERPINB5	ADD1	GSN
SERPING1	ADD3	HCG18
SERTAD4-AS1	ADH5	HGSNAT
SFRP1	ADIG	HM13
SH3BP2	ADIPOR1	HOOK3
SIRPA	ADIPOR2	HSP90B1
SLC25A37	ADK	HSPA5
SLC2A1	ADM2	HSPG2
SLC34A2	ADNP	ID4
SLC3A2	ADNP2	IFNGR1
SLPI	ADO	IFNGR2
SNORC	ADORA1	IGF1R
SOCS3	ADPGK	IGFBP3
SOD2	ADPRH	IL34
SOX9	ADPRHL1	IMPAD1
SPDEF	ADPRHL2	IQGAP1
SPIDR	ADRA2C	ISLR
SPINT1	ADRB1	ITGA6
SQLE	ADRM1	ITGB1
SRD5A1	AEBP2	ITGB4
SRSF11	AFAP1	ITGB8
ST5	AFF1	ITM2C
STAT2	AFF2	JAG1
TAF1D	AFF4	JMJD1C
TAP1	AFM	KCNQ1OT1
TAPBP	AFTPH	KDSR
TCIRG1	AGA	KIAA1217
TENT5A	AGAP1	KIT
TFF3	AGAP11	KLF10
TGS1	AGAP3	KLF5
THUMPD3-AS1	AGAP4	KLF6
TIMP1	AGAP5	KRT14
TM4SF1	AGAP6	KRT15
TMED3	AGBL1	KRT16
TMEM45A	AGBL3	KRT17
TNFAIP2	AGBL4	KRT23
TNFRSF1A	AGER	KRT5
TP53BP2	AGFG1	KRT6B
TRIM47	AGGF1	KRT81
TTLL4	AGL	KRTCAP3
TTYH1	AGPAT1	LAMB3
TUSC3	AGPAT2	LAMC1
TYMP	AGPAT3	LAMC2
UBE2E3	AGPS	LAPTM4A
VGLL1	AGRP	LARP6
YBX3	AGTPBP1	LCN2
ZFP36L2	AGTRAP	LEPROT
GABRP	AHCTF1	LGALS1
PLEKHS1	AHCYL1	LIMK2
SOX10	AHCYL2	LITAF
AC083841.1	AHDC1	LMAN1
LINC01956	AHI1	LMF2
MIA	AHNAK	LMNA
MSLN	AHR	LOX
PHGR1	AHSG	LOXL2
AC007906.2	AHSP	LPCAT2
ROPN1B	AIDA	LPIN1
CDKN1A	AIF1L	LPP
ENOSF1	AIFM1	LRP1
TPT1	AIFM3	LRP6
FOXA1	AIP	LTBP2
LSR	AIPL1	LTBP3
HILPDA	AK1	LTBR
RNF213	AK3	LUC7L3
TMEM259	AKAP1	LY6E
SEM1	AKAP10	LY6K
SRARP	AKAP11	MACF1
ARL4A	AKAP2	MAFF
TFCP2L1	AKAP4	MALL
HLA-C	AKAP5	MAML2
AR	AKAP6	MAP1B
KHDC4	AKAP7	MAP1LC3A
SUSD3	AKAP8L	MAPK8IP3
MRPS30-DT	AKIRIN1	MATN2
ZG16B	AKNAD1	MBNL1
HLA-DRA	AKR7A2	MBNL2
RHOH	AKR7L	MDFI
FSIP1	AKT1S1	MDM4
TACSTD2	AKT2	MEF2A
DDX39B	AKT3	MEF2C
ARPC1B	AKTIP	MET
TFF1	ALAD	MFAP3L
ELF3	ALAS1	MFAP5
KIAA0930	ALAS2	MFGE8
VMP1	ALB	MFSD10
AGR2	ALDH16A1	MMP14
COX6C	ALDH18A1	MMP2
GABPB1-AS1	ALDH1A3	MPZL1
SMIM22	ALDH1B1	MPZL2
TMSB4X	ALDH1L2	MRAS
ANKRD30A	ALDH3A1	MRC2
CCL28	ALDH3A2	MSN
PRR15	ALDH5A1	MT1E
DEGS2	ALDH6A1	MT1X
LRRC26	ALDH7A1	MTDH
REEP6	ALDH8A1	MTR
NPIPB5	ALDH9A1	MXRA8
ATP5F1E	ALDOA	MYH11
PIP	ALDOB	MYH9
C9orf152	ALDOC	MYL9
GATA3-AS1	ALG1	MYLK
GATA3	ALG10	MYO1E
ENO2	ALG10B	MYO9A
PCAT18	ALG11	N4BP2L2
TTC36	ALG13	NAMPT
FTX	ALG1L	NCOA7
SLC44A4	ALG2	NDRG1
UCP2	ALG3	NDRG2
MLPH	ALG5	NDUFA4L2
PARP14	ALG9	NDUFV1
PKIB	ALK	NENF
SNRPD3	ALKBH1	NET1
CD74	ALKBH2	NFAT5
MT-ATP6	ALKBH3	NFATC1
XBP1	ALKBH4	NFIB
ARMT1	ALKBH5	NFIX
AC100801.1	ALKBH6	NKTR
CHGB	ALKBH7	NNMT
ATP5MC2	ALKBH8	NPC1
EVL	ALLC	NPEPPS
ATP5PB	ALMS1	NPW
DUSP4	ALOX12	NR2F2
MT-CO3	ALOX12P2	NTRK2
ADIRF	ALOXE3	OBSL1
CYB5A	ALPI	OFD1
CFD	ALPK1	OGFRL1
MAPT	ALPK3	P4HA1
H3F3A	ALS2	P4HB
MZB1	ALX4	PAM
GLO1	AMACR	PAPSS1
KCNK15	AMBN	PCMTD1
KRT18	AMBRA1	PDE4B
GSTM3	AMD1	PDE4D
BIK	AMDHD1	PDLIM3
BEX3	AMDHD2	PDLIM5
ACP5	AMFR	PDLIM7
GALNT6	AMH	PELI1
IFITM2	AMHR2	PHF14
APOC1	AMIGO1	PHF20L1
VDAC1	AMIGO3	PHLDA1
SNRPD1	AMMECR1	PIK3CB
TSPAN1	AMMECR1L	PIK3R1
ALCAM	AMN	PIM3
MUCL1	AMN1	PKD1
SRP14	AMOT	PKN2
NAPA	AMOTL1	PLA2R1
MT-ND2	AMOTL2	PLAG1
TMA7	AMT	PLEC
RACK1	AMTN	PLOD1
PET100	AMY1A	PLOD2
SDHC	AMY2A	PLOD3
HMGB3	AMY2B	PLS3
CST3	AMZ1	PMEPA1
TMEM256	AMZ2	PMP22
DUT	AMZ2P1	POGZ
SMS	ANAPC1	POLR2J3
STMN1	ANAPC10	PPFIA1
ATP5F1A	ANAPC13	PPFIBP1
COPZ1	ANAPC16	PPIB
CCT3	ANAPC2	PPP1R13L
TCEAL4	ANAPC4	PPP1R16A
PGGHG	ANGEL1	PRDX4
TPM3	ANGEL2	PRELP
UBE2N	ANGPT1	PRNP
KCNMA1	ANGPTL3	PROM1
UFC1	ANGPTL7	PRR4
PSME2	ANK3	PTK2
HMGN2	ANKAR	PTN
NDUFB3	ANKDD1A	PTPN14
CBX3	ANKFN1	PTPRF
PSMA3	ANKFY1	PTPRK
DCTPP1	ANKHD1	PTTG1IP
TSPAN15	ANKHD1-EIF4EBP3	PYGB
RARRES3	ANKIB1	QSOX1
BST2	ANKLE2	RABAC1
ILF2	ANKMY1	RB1CC1
SARAF	ANKMY2	RBBP6
OLA1	ANKRA2	RBM25
LIMD2	ANKRD1	RBM39
MINOS1	ANKRD12	RBMS1
VPS29	ANKRD13A	RBPMS
CRIP1	ANKRD13C	RC3H1
ISCU	ANKRD13D	RCAN1
CIB1	ANKRD16	RCN2
CISH	ANKRD17	RCN3
RBBP7	ANKRD20A3	RGS2
RAN	ANKRD20A4	RHOBTB3
DNAJC19	ANKRD23	RIOK3
NINJ1	ANKRD26	RND3
RTRAF	ANKRD26P1	RNF145
SNRPE	ANKRD27	RNF19A
GRB2	ANKRD28	RNF24
H2AFV	ANKRD30B	RNPC3
TMEM14B	ANKRD31	RPL41
DHCR24	ANKRD33	RPL7A
ATP5PD	ANKRD34B	RSF1
HIST1H1C	ANKRD36	RUNX1
MT-ND3	ANKRD36B	S100A10
SLC9A3R1	ANKRD36BP1	S100A2
TCIM	ANKRD39	S100A6
MRPS16	ANKRD40	S100B
STARD10	ANKRD42	S100P
YWHAE	ANKRD46	SCPEP1
ATP5PF	ANKRD49	SCRG1
SLC25A3	ANKRD52	SDC1
MEAF6	ANKRD53	SDC2
TUBB	ANKRD54	SDC4
COA3	ANKRD6	SEC31A
FASN	ANKRD9	SEC61A1
COX14	ANKS1A	SEC63
LDLRAD4	ANKS1B	SERF2
UQCC2	ANKS3	SERPINE2
GAMT	ANO3	SERPINH1
MTRNR2L8	ANO4	SESTD1
MRPL57	ANO5	SETD5
NAA38	ANO6	SFN
TYMS	ANO8	SFT2D2
CRAT	ANP32C	SGCE
BRK1	ANP32D	SGK1
APOD	ANTXRL	SH3PXD2B
MT-ATP8	ANXA2P1	SLC16A3
NAXE	ANXA2P2	SLC1A5
HMGB2	ANXA2P3	SLC25A36
ATP5ME	ANXA4	SLC26A2
CA2	ANXA5	SLC29A1
LSM3	ANXA7	SLC35B2
TUBB4B	ANXA8	SLC38A2
H2AFJ	ANXA9	SLC39A1
ATP5F1B	AOC2	SLC44A2
MIEN1	AP1AR	SLC5A3
ELOB	AP1B1	SMG1
GTF2H5	AP1G1	SMTN
VTI1B	AP1M1	SNAI2
LSM5	AP1S1	SNRNP70
ATP5MF	AP1S2	SNX22
RPL21	AP1S3	SOD3
ATP5MC3	AP2A1	SON
HIST1H4C	AP2A2	SORBS2
CKS2	AP2B1	SOX4
TCEAL3	AP2M1	SOX6
CREB3L4	AP3B1	SPATS2L
KPNA2	AP3D1	SPG7
ENSA	AP3M1	SPHK1
SMIM14	AP3M2	SPON2
SELENOW	AP3S1	SPTBN1
SELENOH	AP3S2	SQSTM1
PLGRKT	AP4B1	SREBF2
SLIRP	AP4E1	SRRM2
PTGES3	AP4S1	SSPN
CMBL	APAF1	ST3GAL1
MTRNR2L12	APBA1	STAC2
IGKC	APBA3	STAT3
BLVRA	APBB1	STEAP3
SERINC2	APBB2	STK3
LAMTOR2	APBB3	SUN1
HNRNPA1	APC	SUN2
ABRACL	APC2	SVIL
PRDX2	APCS	SYCE1L
NPM1	APEH	SYNGR1
COPS9	APEX2	SYNM
TUSC2	APH1B	SYT12
ATAD2	API5	SYT8
A2M	APLF	TAGLN
ACAN	APLP2	TANC1
ACTA2	APOA1	TCF25
ACTG2	APOA2	TCF7L2
ACTN1	APOB	TES
ACTN4	APOBEC1	TF
ADAMTS1	APOBEC2	TFAP2C
ADM	APOC3	TGFBI
AEBP1	APOH	THBS2
AHNAK2	APOM	TIA1
AKAP13	APOOL	TIMP2
AKAP9	APPBP2	TIMP3
ANGPTL4	APPL1	TINAGL1
ANKH	APPL2	TM2D3
ANKRD10	APRT	TMBIM1
ANKRD11	AQP11	TMED9
ANTXR1	AQP12A	TMEM123
ANXA1	AQP12B	TMEM165
ANXA3	AQP2	TMEM30A
ANXA8L1	AQP4	TMEM43
APP	AQP5	TMEM68
ARFGAP3	AQP6	TNC
ARGLU1	AQP8	TNFRSF12A
ARHGAP21	AQR	TNRC6B
ARHGEF9	ARAP2	TNS4
ARID5A	ARCN1	TPM2
ARID5B	AREG	TPST1
ARMC8	ARF3	TRABD
ARRDC3	ARF4	TRAM1
ASPH	ARF5	TRIM2
ASS1	ARF6	TRIM29
ATF3	ARFGEF1	TRIM56
ATF4	ARFGEF2	TRPS1
ATP1A1	ARFIP1	TSHZ2
ATP2B4	ARFRP1	TSPAN3
BACE2	ARG1	TSPO
BAMBI	ARG2	UACA
BGN	ARGFX	UBR5
BOC	ARGFXP2	VCL
BSG	ARHGAP1	VEGFA
C1GALT1	ARHGAP12	VGLL4
C1RL	ARHGAP17	VIM
CALD1	ARHGAP18	VPS13B
CALR	ARHGAP19	WIF1
CALU	ARHGAP22	WSB1
CAPN2	ARHGAP31	WWP2
CAV1	ARHGAP32	WWTR1
CAV2	ARHGAP42	XIST
CC2D1A	ARHGAP5	YIPF2
CCDC107	ARHGDIA	ZBTB20
CCDC88A	ARHGEF10	ZFAND5
CCNL1	ARHGEF11	ZKSCAN1
CD109	ARHGEF12	ZNF292
CD44	ARHGEF16	ZRANB2
CD47	ARHGEF17	CHST9
CD55	ARHGEF3	EDN2
CD59	ARHGEF33	FABP7
CDC42BPA	ARHGEF35	KLK10
CDC42EP1	ARHGEF37	KLK5
CDC42EP3	ARHGEF5	SLURP1
CDK6	ARHGEF6	TMEM213
CEBPB	ARHGEF7	COL2A1
CEBPD	ARID1A	DSG3
CEP70	ARID1B	BRWD1
CHCHD7	ARID2	SPARCL1
CHD2	ARID3B	OGT
CHD7	ARID3C	RPS24
CHD9	ARID4A	STX16
CHI3L1	ARID4B	ITM2B
CHI3L2	ARIH1	CCNL2
CHKA	ARIH2	CDK5RAP3
CHPF	ARL1	RPS4X
CHPT1	ARL10	IGFBP7
CHRDL2	ARL13B	NR4A1
CHST3	ARL14	HOOK2
CLDN1	ARL16	ARHGAP29
CLIC4	ARL17A	MON2
CLMN	ARL17B	PDZK1IP1
CLSTN1	ARL2	RPS15
CLTB	ARL2BP	PLXNA3
COL11A2	ARL3	AGR3
COL16A1	ARL4D	ZNF83
COL18A1	ARL5A	RPL29
COL4A2	ARL5B	LAMB2
COL5A1	ARL5C	GPR160
COL6A1	ARL6	RPS3A
COL6A2	ARL6IP1	AFF3
COL6A3	ARL6IP4	ITGB6
COL8A1	ARL6IP5	TMEM63A
COL9A2	ARL6IP6	ANXA2
COL9A3	ARL8B	EGR1
COPB2	ARMC1	SLC12A7
CP	ARMC10	RGS16
CPXM2	ARMC2	FOSB
CREB3L2	ARMC5	DNAJC12
CRELD2	ARMC6	PPDPF
CRISPLD1	ARMC7	PGR
CRYAB	ARMC9	MALAT1
CSPG4	ARMCX1	TBC1D9
CSRP1	ARMCX2	KIFC2
CTHRC1	ARMCX3	DNALI1
CTTN	ARMCX5	ARFGAP1
CXADR	ARMCX6	CDK12
CYB5R3	ARNT	CREBZF
CYHR1	ARNT2	CHAD
DDIT4	ARNTL	TPRG1
DDR1	ARNTL2	RPS14
DDR2	ARPC5	SCUBE2
DDX17	ARPP19	RPL14
DHX36	ARPP21	RPS26
DLX5	ARR3	RPS8
DMD	ARRDC1	WFDC2
DPYSL3	ARRDC4	PPIA
DSC2	ARSB	PDZK1
DSG2	ARSD	SLC7A2
DST	ARSG	AHCY
EFEMP1	ARSH	RPL34
EFEMP2	ARSJ	ITGA2
EGFR	ARSK	D2HGDH
EMP1	ART1	GFRA1
ERRFI1	ARV1	RPL12
ESR1	ARVCF	RPS12
ETNK1	ASAH1	RPL35
ETV6	ASAH2	COPE
FABP5	ASAH2B	RPL15
FAM13A	ASAP1	PPP1CA
FAM3C	ASAP2	RPL19
FAT1	ASAP3	TTC39A
FBLN2	ASB1	ITGA3
FBXO32	ASB10	SLC25A29
FGFBP2	ASB12	FMOD
FGFR1	ASB14	PDCD4
FHL2	ASB16	FAM3B
FKBP10	ASB17	KCNE4
FLNA	ASB18	RPL28
FLNB	ASB3	CNTD2
FMO2	ASB4	RPS3
FN1	ASB5	PLXNB1
FNBP4	ASB7	SNRPB
FNDC3B	ASB8	THBS1
FOLR1	ASB9	SSBP1
FRZB	ASCC1	RGS10
FSTL1	ASCC2	EIF5A
FXYD5	ASCC3	RPL23A
FXYD6	ASCL1	EIF3I
FZD6	ASCL2	NACA
GABBR1	ASF1A	MDK
GABRE	ASGR1	SERPINA5
GAS6	ASH1L	PHB
GEM	ASH2L	STC2
GLG1	ASIP	RPS6
GLS	ASMT	NOP10
GOLGA8A	ASMTL	RPS25
GPAA1	ASNSD1	TUBA1C
GPC1	ASPG	IGF2
GPM6B	ASPHD1	NME4
GPNMB	ASPRV1	RPS15A
GPRC5B	ASPSCR1	SNRPF
GRINA	ASTE1	GPRC5A
GSDMC	ASTN2	C1QBP
GSN	ASXL1	GAPDH
HCG18	ASXL2	CHMP2A
HGSNAT	ASXL3	ELOVL5
HM13	ATAD1	MEST
HOOK3	ATAD2B	ATP6V1F
HSP90B1	ATAD3A	POLR2E
HSPA5	ATAD3B	RPL6
HSPG2	ATE1	RAB11A
ID4	ATF1	CALM1
IFNGR1	ATF2	BTF3
IFNGR2	ATF5	ERP29
IGF1R	ATF6	HSD17B10
IGFBP3	ATF6B	MRPL24
IL34	ATF7	BANF1
IMPAD1	ATF7IP	SLC40A1
IQGAP1	ATG10	SLC25A39
ISLR	ATG12	GPX4
ITGA6	ATG16L1	NDUFA12
ITGB1	ATG2B	GJA1
ITGB4	ATG3	C3orf14
ITGB8	ATG4A	PSMA5
ITM2C	ATG4B	IFITM3
JAG1	ATG4C	NSA2
JMJD1C	ATG4D	SNRPG
KCNQ1OT1	ATG5	SCOC
KDSR	ATG9A	EEF2
KIAA1217	ATG9B	RAB13
KIT	ATIC	NDUFS6
KLF10	ATL1	RPSA
KLF5	ATL3	DAZAP2
KLF6	ATM	MT2A
KRT14	ATMIN	ECM1
KRT15	ATOH1	NDUFAB1
KRT16	ATOX1	ECHS1
KRT17	ATP10B	PA2G4
KRT23	ATP10D	ZNF703
KRT5	ATP11A	CYP4X1
KRT6B	ATP11B	MRPS33
KRT81	ATP11C	RPLP2
KRTCAP3	ATP13A1	EIF3F
LAMB3	ATP13A2	PSMB6
LAMC1	ATP13A3	MRPL52
LAMC2	ATP1B1	CDC42
LAPTM4A	ATP2A1	FIS1
LARP6	ATP2A2	SYAP1
LCN2	ATP2B1	MRPS15
LEPROT	ATP2B2	MDH2
LGALS1	ATP2C1	PLAT
LIMK2	ATP2C2	COX16
LITAF	ATP4A	RPL24
LMAN1	ATP6AP1	COX5A
LMF2	ATP6AP2	C19orf53
LMNA	ATP6V0A1	TIMM10
LOX	ATP6V0A2	AZGP1
LOXL2	ATP6V0A4	QDPR
LPCAT2	ATP6V0B	COX7B
LPIN1	ATP6V0C	POMP
LPP	ATP6V0E1	AKR1A1
LRP1	ATP6V1A	SRI
LRP6	ATP6V1B1	GSTM1
LTBP2	ATP6V1C1	CYCS
LTBP3	ATP6V1D	CFL1
LTBR	ATP6V1E1	TIMM8B
LUC7L3	ATP6V1G2	HNRNPA0
LY6E	ATP6V1G3	EIF4B
LY6K	ATP6V1H	RWDD1
MACF1	ATP7A	EID1
MAFF	ATP7B	PPP4C
MALL	ATP8B1	MRPS34
MAML2	ATP8B5P	PAFAH1B3
MAP1B	ATP9A	PRKACB
MAP1LC3A	ATP9B	HSPB11
MAPK8IP3	ATPAF1	ACADSB
MATN2	ATPAF2	LAGE3
MBNL1	ATR	RPL31
MBNL2	ATRIP	CRABP2
MDFI	ATRN	COL12A1
MDM4	ATRNL1	NDUFB10
MEF2A	ATRX	PHPT1
MEF2C	ATXN1	PNRC2
MET	ATXN10	RPL30
MFAP3L	ATXN1L	RPL27
MFAP5	ATXN2	IMPDH2
MFGE8	ATXN3	NHP2
MFSD10	ATXN3L	DCXR
MMP14	ATXN7L1	NEDD8
MMP2	ATXN7L2	CALM3
MPZL1	ATXN7L3	KIAA1324
MPZL2	ATXN7L3B	POLR2L
MRAS	AUH	AP2S1
MRC2	AUP1	AURKAIP1
MSN	AURKC	PFN1
MT1E	AUTS2	CD164
MT1X	AVEN	COX7C
MTDH	AVIL	HIGD2A
MTR	AVL9	PSMB3
MXRA8	AVPI1	ZNF689
MYH11	AVPR1B	SAP18
MYH9	AWAT1	GTF3C6
MYL9	AXIN1	SIAH2
MYLK	AXL	HSPA8
MYO1E	AZI2	JTB
MYO9A	AZIN1	SLC38A1
N4BP2L2	AZU1	TXNDC17
NAMPT	B3GALNT1	NDUFV2
NCOA7	B3GALNT2	GNG5
NDRG1	B3GALT2	CHCHD2
NDRG2	B3GALT5	PCBD1
NDUFA4L2	B3GALT6	MRFAP1
NDUFV1	B3GAT2	RABEP1
NENF	B3GAT3	NDUFB1
NET1	B3GNT2	RBM3
NFAT5	B3GNT3	CXCL14
NFATC1	B3GNT4	MRPL20
NFIB	B3GNT6	MRPL54
NFIX	B3GNT7	UQCRQ
NKTR	B3GNTL1	BZW1
NNMT	B4GALNT3	TIMM13
NPC1	B4GALNT4	GTF3A
NPEPPS	B4GALT1	ATP6V0E2
NPW	B4GALT2	RPL36A
NR2F2	B4GALT4	C7orf50
NTRK2	B4GALT5	C12orf57
OBSL1	B4GALT6	ZNF117
OFD1	B4GALT7	SESN3
OGFRL1	B9D1	SOD1
P4HA1	B9D2	EFHD1
P4HB	BACE1	HINT1
PAM	BACH1	MRPL41
PAPSS1	BACH2	HOXB2
PCMTD1	BAD	RPA3
PDE4B	BAG1	NDUFS5
PDE4D	BAG3	TXN
PDLIM3	BAG4	NDUFAF3
PDLIM5	BAG5	TRMT112
PDLIM7	BAGE2	SCP2
PELI1	BAHD1	NDUFB11
PHF14	BAIAP2	UBA52
PHF20L1	BAIAP2L2	PTP4A2
PHLDA1	BANF2	CHCHD1
PIK3CB	BAP1	TMBIM6
PIK3R1	BARD1	RPL13A
PIM3	BARX1	HSPE1
PKD1	BARX2	TMEM141
PKN2	BATF3	CHCHD5
PLA2R1	BAX	SPCS1
PLAG1	BAZ1A	ANKRD50
PLEC	BAZ1B	PYCARD
PLOD1	BAZ2A	TSPAN13
PLOD2	BAZ2B	SH3BGRL
PLOD3	BBC3	ATP6V1G1
PLS3	BBOX1	COX8A
PMEPA1	BBS1	ARPC3
PMP22	BBS10	RPS11
POGZ	BBS12	NDUFC1
POLR2J3	BBS2	PTTG1
PPFIA1	BBS4	CISD3
PPFIBP1	BBS5	NDUFB4
PPIB	BBS7	DYNLT1
PPP1R13L	BBS9	SLC39A6
PPP1R16A	BBX	HNRNPF
PRDX4	BCAN	COL1A1
PRELP	BCAP29	RPL23
PRNP	BCAP31	FTL
PROM1	BCAR3	BUB3
PRR4	BCAR4	COL1A2
PTK2	BCAS2	CALM2
PTN	BCAS3	KRT8
PTPN14	BCAT1	RPL38
PTPRF	BCAT2	PBX1
PTPRK	BCDIN3D	LSM4
PTTG1IP	BCHE	GLUL
PYGB	BCKDHA	SRP9
QSOX1	BCKDHB	ANAPC11
RABAC1	BCKDK	PFDN5
RB1CC1	BCL10	GGCT
RBBP6	BCL2	IL6ST
RBM25	BCL2L1
RBM39	BCL2L11
RBMS1	BCL2L12
RBPMS	BCL2L13
RC3H1	BCL2L2
RCAN1	BCL6
RCN2	BCL7C
RCN3	BCL9
RGS2	BCL9L
RHOBTB3	BCLAF1
RIOK3	BCO2
RND3	BCOR
RNF145	BCORL1
RNF19A	BCR
RNF24	BCS1L
RNPC3	BCYRN1
RPL41	BDH1
RPL7A	BDH2
RSF1	BDP1
RUNX1	BECN1
S100A10	BEND4
S100A2	BEND6
S100A6	BEND7
S100B	BEST2
S100P	BEST3
SCPEP1	BEST4
SCRG1	BET1
SDC1	BEX4
SDC2	BEX5
SDC4	BFAR
SEC31A	BGLAP
SEC61A1	BHLHB9
SEC63	BHLHE41
SERF2	BHMT
SERPINE2	BHMT2
SERPINH1	BICC1
SESTD1	BICD1
SETD5	BICD2
SFN	BID
SFT2D2	BIN3
SGCE	BIRC2
SGK1	BIRC6
SH3PXD2B	BIRC8
SLC16A3	BIVM
SLC1A5	BLID
SLC25A36	BLOC1S1
SLC26A2	BLOC1S2
SLC29A1	BLOC1S3
SLC35B2	BLZF1
SLC38A2	BMF
SLC39A1	BMI1
SLC44A2	BMP15
SLC5A3	BMP2
SMG1	BMP2K
SMTN	BMP6
SNAI2	BMP7
SNRNP70	BMP8B
SNX22	BMPR1A
SOD3	BMPR1B
SON	BMPR2
SORBS2	BMS1P4
SOX4	BNC1
SOX6	BNIP1
SPATS2L	BNIP2
SPG7	BNIP3L
SPHK1	BOLA1
SPON2	BOLA2
SPTBN1	BOP1
SQSTM1	BPESC1
SREBF2	BPGM
SRRM2	BPI
SSPN	BPNT1
ST3GAL1	BPTF
STAC2	BRAF
STAT3	BRAP
STEAP3	BRCA1
STK3	BRCA2
SUN1	BRCC3
SUN2	BRD1
SVIL	BRD2
SYCE1L	BRD3
SYNGR1	BRD4
SYNM	BRD7
SYT12	BRD8
SYT8	BRDT
TAGLN	BRF1
TANC1	BRI3
TCF25	BRIP1
TCF7L2	BRMS1
TES	BRMS1L
TF	BRPF1
TFAP2C	BRPF3
TGFBI	BRS3
THBS2	BRWD3
TIA1	BSCL2
TIMP2	BSDC1
TIMP3	BTAF1
TINAGL1	BTBD1
TM2D3	BTBD10
TMBIM1	BTBD16
TMED9	BTBD18
TMEM123	BTBD2
TMEM165	BTBD3
TMEM30A	BTBD6
TMEM43	BTBD7
TMEM68	BTBD8
TNC	BTBD9
TNFRSF12A	BTC
TNRC6B	BTD
TNS4	BTG1
TPM2	BTN1A1
TPST1	BTN2A1
TRABD	BTNL2
TRAM1	BTRC
TRIM2	BUD31
TRIM29	BVES
TRIM56	C10orf113
TRPS1	C10orf12
TSHZ2	C10orf120
TSPAN3	C10orf131
TSPO	C10orf25
UACA	C10orf53
UBR5	C10orf62
VCL	C10orf82
VEGFA	C10orf88
VGLL4	C10orf90
VIM	C10orf91
VPS13B	C10orf99
WIF1	C11orf24
WSB1	C11orf42
WWP2	C11orf52
WWTR1	C11orf54
XIST	C11orf58
YIPF2	C11orf65
ZBTB20	C11orf68
ZFAND5	C11orf71
ZKSCAN1	C11orf94
ZNF292	C11orf95
ZRANB2	C12orf10
CHST9	C12orf29
EDN2	C12orf4
FABP7	C12orf40
KLK10	C12orf43
KLK5	C12orf45
SLURP1	C12orf49
TMEM213	C12orf50
COL2A1	C12orf54
DSG3	C12orf66
BRWD1	C12orf71
SPARCL1	C12orf75
OGT	C12orf76
RPS24	C14orf119
STX16	C14orf132
ITM2B	C14orf178
CCNL2	C14orf28
CDK5RAP3	C14orf39
RPS4X	C14orf93
IGFBP7	C15orf39
NR4A1	C15orf40
HOOK2	C15orf54
ARHGAP29	C15orf56
MON2	C15orf61
PDZK1IP1	C16orf46
RPS15	C16orf58
PLXNA3	C16orf70
AGR3	C16orf72
ZNF83	C16orf74
RPL29	C16orf82
LAMB2	C16orf87
GPR160	C16orf90
RPS3A	C16orf91
AFF3	C17orf100
ITGB6	C17orf107
TMEM63A	C17orf47
ANXA2	C17orf49
EGR1	C17orf58
SLC12A7	C17orf67
RGS16	C17orf75
FOSB	C17orf77
DNAJC12	C17orf78
PPDPF	C17orf80
PGR	C17orf82
MALAT1	C17orf97
TBC1D9	C17orf98
KIFC2	C18orf25
DNALI1	C18orf32
ARFGAP1	C19orf18
CDK12	C19orf25
CREBZF	C19orf44
CHAD	C19orf48
TPRG1	C19orf54
RPS14	C19orf73
SCUBE2	C1D
RPL14	C1GALT1C1
RPS26	C1orf100
RPS8	C1orf105
WFDC2	C1orf115
PPIA	C1orf116
PDZK1	C1orf122
SLC7A2	C1orf127
AHCY	C1orf131
RPL34	C1orf146
ITGA2	C1orf159
D2HGDH	C1orf185
GFRA1	C1orf189
RPL12	C1orf198
RPS12	C1orf216
RPL35	C1orf220
COPE	C1orf226
RPL15	C1orf229
PPP1CA	C1orf35
RPL19	C1orf50
TTC39A	C1orf53
ITGA3	C1orf68
SLC25A29	C1orf74
FMOD	C1orf94
PDCD4	C1QL1
FAM3B	C1QL3
KCNE4	C1QTNF8
RPL28	C1QTNF9
CNTD2	C20orf141
RPS3	C20orf144
PLXNB1	C20orf173
SNRPB	C20orf194
THBS1	C20orf203
SSBP1	C20orf27
RGS10	C20orf96
EIF5A	C21orf62
RPL23A	C21orf91
EIF3I	C22orf23
NACA	C22orf24
MDK	C22orf31
SERPINA5	C22orf39
PHB	C22orf46
STC2	C2CD2L
RPS6	C2CD3
NOP10	C2CD4D
RPS25	C2orf15
TUBA1C	C2orf16
IGF2	C2orf42
NME4	C2orf49
RPS15A	C2orf66
SNRPF	C2orf69
GPRC5A	C2orf72
C1QBP	C2orf74
GAPDH	C2orf78
CHMP2A	C2orf80
ELOVL5	C2orf83
MEST	C2orf88
ATP6V1F	C3orf22
POLR2E	C3orf33
RPL6	C3orf38
RAB11A	C3orf49
CALM1	C3orf52
BTF3	C3orf62
ERP29	C3orf67
HSD17B10	C3orf70
MRPL24	C3orf79
BANF1	C4orf17
SLC40A1	C4orf19
SLC25A39	C4orf3
GPX4	C4orf33
NDUFA12	C4orf36
GJA1	C4orf45
C3orf14	C4orf48
PSMA5	C4orf51
IFITM3	C5
NSA2	C5orf15
SNRPG	C5orf22
SCOC	C5orf24
EEF2	C5orf30
RAB13	C5orf38
NDUFS6	C5orf47
RPSA	C5orf51
DAZAP2	C5orf52
MT2A	C5orf60
ECM1	C6orf120
NDUFAB1	C6orf132
ECHS1	C6orf163
PA2G4	C6orf226
ZNF703	C6orf47
CYP4X1	C6orf58
MRPS33	C6orf62
RPLP2	C6orf89
EIF3F	C7orf25
PSMB6	C7orf26
MRPL52	C7orf33
CDC42	C7orf61
FIS1	C7orf65
SYAP1	C7orf69
MRPS15	C8A
MDH2	C8G
PLAT	C8orf31
COX16	C8orf34
RPL24	C8orf37
COX5A	C8orf44
C19orf53	C8orf48
TIMM10	C8orf58
AZGP1	C8orf74
QDPR	C8orf86
COX7B	C9
POMP	C9orf106
AKR1A1	C9orf129
SRI	C9orf131
GSTM1	C9orf135
CYCS	C9orf16
CFL1	C9orf43
TIMM8B	C9orf50
HNRNPA0	C9orf64
EIF4B	C9orf72
RWDD1	C9orf85
EID1	CA1
PPP4C	CA11
MRPS34	CA13
PAFAH1B3	CA14
PRKACB	CA3
HSPB11	CA5A
ACADSB	CA5B
LAGE3	CA6
RPL31	CA7
CRABP2	CA8
COL12A1	CAB39
NDUFB10	CAB39L
PHPT1	CABIN1
PNRC2	CABLES1
RPL30	CABP5
RPL27	CACHD1
IMPDH2	CACNA1D
NHP2	CACNA1I
DCXR	CACNA1S
NEDD8	CACNA2D1
CALM3	CACNA2D2
KIAA1324	CACNB1
POLR2L	CACNB2
AP2S1	CACNB4
AURKAIP1	CACNG1
PFN1	CACNG2
CD164	CACNG4
COX7C	CADM1
HIGD2A	CADM4
PSMB3	CADPS2
ZNF689	CALB1
SAP18	CALB2
GTF3C6	CALCOCO1
SIAH2	CALCOCO2
HSPA8	CALCR
JTB	CALHM1
SLC38A1	CALHM3
TXNDC17	CALML3
NDUFV2	CALML4
GNG5	CALML5
CHCHD2	CALML6
PCBD1	CALR3
MRFAP1	CAMK1D
RABEP1	CAMK2D
NDUFB1	CAMK2G
RBM3	CAMKK1
CXCL14	CAMKK2
MRPL20	CAMLG
MRPL54	CAMP
UQCRQ	CAMSAP1
BZW1	CAMTA2
TIMM13	CAND1
GTF3A	CAND2
ATP6V0E2	CANT1
RPL36A	CANX
C7orf50	CAP1
C12orf57	CAP2
ZNF117	CAPN10
SESN3	CAPN12
SOD1	CAPN5
EFHD1	CAPN6
HINT1	CAPN7
MRPL41	CAPNS1
HOXB2	CAPNS2
RPA3	CAPRIN1
NDUFS5	CAPRIN2
TXN	CAPS2
NDUFAF3	CAPZA1
TRMT112	CAPZA2
SCP2	CARD14
NDUFB11	CARD18
UBA52	CARD6
PTP4A2	CARS2
CHCHD1	CARTPT
TMBIM6	CASC2
RPL13A	CASC3
HSPE1	CASC4
TMEM141	CASD1
CHCHD5	CASK
SPCS1	CASKIN2
ANKRD50	CASP14
PYCARD	CASP3
TSPAN13	CASP6
SH3BGRL	CASP8
ATP6V1G1	CASP8AP2
COX8A	CASR
ARPC3	CAST
RPS11	CASZ1
NDUFC1	CAT
PTTG1	CATSPER2
CISD3	CATSPER2P1
NDUFB4	CATSPER3
DYNLT1	CATSPERG
SLC39A6	CAV3
HNRNPF	CBFA2T2
COL1A1	CBFB
RPL23	CBL
FTL	CBLB
BUB3	CBLL1
COL1A2	CBR3
CALM2	CBR4
KRT8	CBWD2
RPL38	CBWD3
PBX1	CBWD5
LSM4	CBX4
GLUL	CBX5
SRP9	CBX6
ANAPC11	CBX8
PFDN5	CC2D2A
GGCT	CCAR1
IL6ST	CCDC102A
	CCDC103
	CCDC106
	CCDC110
	CCDC112
	CCDC113
	CCDC115
	CCDC117
	CCDC12
	CCDC120
	CCDC121
	CCDC122
	CCDC124
	CCDC125
	CCDC126
	CCDC127
	CCDC130
	CCDC134
	CCDC137
	CCDC140
	CCDC142
	CCDC144A
	CCDC144B
	CCDC146
	CCDC148
	CCDC149
	CCDC15
	CCDC151
	CCDC155
	CCDC157
	CCDC158
	CCDC22
	CCDC24
	CCDC25
	CCDC28A
	CCDC28B
	CCDC30
	CCDC38
	CCDC39
	CCDC43
	CCDC47
	CCDC50
	CCDC51
	CCDC54
	CCDC6
	CCDC60
	CCDC61
	CCDC63
	CCDC66
	CCDC68
	CCDC7
	CCDC70
	CCDC73
	CCDC74A
	CCDC78
	CCDC82
	CCDC84
	CCDC85B
	CCDC86
	CCDC87
	CCDC88C
	CCDC89
	CCDC9
	CCDC90B
	CCDC91
	CCDC92
	CCDC93
	CCDC97
	CCIN
	CCL1
	CCL26
	CCL27
	CCNB3
	CCNC
	CCND1
	CCNG1
	CCNG2
	CCNH
	CCNI
	CCNJL
	CCNK
	CCNT1
	CCNT2
	CCNY
	CCNYL1
	CCPG1
	CCS
	CCT2
	CCT6B
	CCT8L2
	CD164L2
	CD200R1L
	CD24
	CD2AP
	CD300E
	CD302
	CD320
	CD46
	CD58
	CD83
	CD9
	CDA
	CDADC1
	CDAN1
	CDC14A
	CDC14B
	CDC14C
	CDC16
	CDC23
	CDC26
	CDC27
	CDC34
	CDC37
	CDC37L1
	CDC40
	CDC42BPB
	CDC42EP2
	CDC42SE1
	CDC5L
	CDC73
	CDCP1
	CDCP2
	CDH1
	CDH12
	CDH15
	CDH16
	CDH18
	CDH19
	CDH2
	CDH26
	CDK10
	CDK11B
	CDK13
	CDK14
	CDK15
	CDK17
	CDK19
	CDK20
	CDK2AP2
	CDK3
	CDK5
	CDK5RAP2
	CDK7
	CDK8
	CDK9
	CDKL1
	CDKL2
	CDKL3
	CDKL5
	CDKN1B
	CDKN2AIP
	CDKN2AIPNL
	CDKN2B
	CDNF
	CDON
	CDR1
	CDR2
	CDR2L
	CDRT1
	CDRT4
	CDS1
	CDS2
	CDSN
	CDV3
	CDYL
	CDYL2
	CEACAM1
	CEACAM16
	CECR2
	CEL
	CELA1
	CELA2A
	CELA3B
	CELF1
	CELF2
	CELF5
	CELF6
	CELSR1
	CELSR2
	CELSR3
	CEMP1
	CENPB
	CENPBD1
	CENPJ
	CENPM
	CENPP
	CENPT
	CEP120
	CEP135
	CEP170
	CEP192
	CEP290
	CEP350
	CEP57
	CEP63
	CEP68
	CEP97
	CEPT1
	CER1
	CERK
	CETN1
	CETN2
	CETN3
	CETN4P
	CFHR3
	CFHR4
	CFL2
	CFTR
	CGA
	CGB2
	CGB5
	CGB7
	CGB8
	CGGBP1
	CGN
	CGNL1
	CGREF1
	CGRRF1
	CHAC1
	CHAT
	CHCHD10
	CHCHD6
	CHD1
	CHD3
	CHD4
	CHD6
	CHD8
	CHDH
	CHIA
	CHIC1
	CHID1
	CHM
	CHML
	CHMP1A
	CHMP1B
	CHMP2B
	CHMP4B
	CHMP5
	CHMP6
	CHN2
	CHP2
	CHRFAM7A
	CHRM3
	CHRM5
	CHRNA10
	CHRNA4
	CHRNA6
	CHRNA7
	CHRNB1
	CHRND
	CHRNE
	CHRNG
	CHST12
	CHST13
	CHST15
	CHST5
	CHST6
	CHSY1
	CHTF18
	CHTF8
	CHUK
	CHURC1
	CIAO1
	CIB4
	CIC
	CIDEB
	CINP
	CIR1
	CISD2
	CITED2
	CITED4
	CKAP4
	CKB
	CKM
	CKMT1A
	CKMT2
	CLASP1
	CLASP2
	CLCC1
	CLCF1
	CLCN3
	CLCN4
	CLCN5
	CLCN6
	CLCNKB
	CLDN10
	CLDN12
	CLDN16
	CLDN17
	CLDN2
	CLDN20
	CLDN22
	CLDN9
	CLDND1
	CLDND2
	CLEC16A
	CLEC18A
	CLEC18B
	CLEC18C
	CLEC1B
	CLEC2A
	CLEC4F
	CLGN
	CLIC6
	CLINT1
	CLIP1
	CLIP2
	CLIP4
	CLK1
	CLK3
	CLK4
	CLLU1
	CLLU1OS
	CLN5
	CLN6
	CLN8
	CLOCK
	CLP1
	CLPP
	CLPS
	CLPTM1
	CLPX
	CLRN1
	CLRN3
	CLSTN2
	CLSTN3
	CLTA
	CLTC
	CLTCL1
	CLUAP1
	CLUL1
	CLVS1
	CLYBL
	CMIP
	CMPK1
	CMTM1
	CMTM2
	CMTM4
	CMTM5
	CMTM6
	CMYA5
	CNBD1
	CNFN
	CNGA1
	CNGA2
	CNGB1
	CNGB3
	CNKSR2
	CNN3
	CNNM2
	CNNM3
	CNNM4
	CNOT1
	CNOT2
	CNOT4
	CNOT6
	CNOT6L
	CNOT7
	CNOT8
	CNPY2
	CNPY3
	CNR1
	CNST
	CNTD1
	CNTF
	CNTFR
	CNTLN
	CNTN1
	CNTN2
	CNTN3
	CNTN4
	CNTN5
	CNTNAP3
	CNTNAP4
	COASY
	COBL
	COBLL1
	COG1
	COG2
	COG3
	COG4
	COG5
	COG6
	COG7
	COG8
	COIL
	COL20A1
	COL23A1
	COL28A1
	COL4A3
	COL4A4
	COL4A5
	COL6A4P2
	COL9A1
	COLEC10
	COLEC11
	COMMD1
	COMMD10
	COMMD2
	COMMD3
	COMMD4
	COMMD5
	COMMD6
	COMMD7
	COMMD8
	COMMD9
	COMT
	COMTD1
	COPA
	COPB1
	COPS2
	COPS4
	COPS6
	COPS8
	COQ10A
	COQ10B
	COQ4
	COQ5
	COQ7
	COQ9
	CORO1B
	CORO1C
	CORO2A
	CORO6
	CORT
	COX11
	COX15
	COX17
	COX18
	COX19
	COX4I1
	COX5B
	COX6A1
	COX6A2
	COX6B1
	COX6B2
	COX7A2
	COX7B2
	COX8C
	CPA2
	CPA4
	CPA5
	CPAMD8
	CPD
	CPEB1
	CPEB2
	CPEB3
	CPEB4
	CPLX4
	CPM
	CPN1
	CPNE1
	CPNE2
	CPNE3
	CPNE4
	CPNE7
	CPNE8
	CPNE9
	CPO
	CPOX
	CPS1
	CPSF1
	CPSF2
	CPSF4
	CPSF7
	CPT1A
	CPT1B
	CPT2
	CRADD
	CRB1
	CRBN
	CRCP
	CRCT1
	CREB1
	CREB3
	CREB5
	CREBBP
	CREBL2
	CREG1
	CREG2
	CREM
	CRH
	CRIM1
	CRIPAK
	CRISP1
	CRISP2
	CRK
	CRKL
	CRLF2
	CRLF3
	CRLS1
	CRMP1
	CRNKL1
	CRNN
	CROCC
	CRTAC1
	CRTC1
	CRTC3
	CRX
	CRY1
	CRY2
	CRYBA1
	CRYBB2
	CRYBB3
	CRYBG3
	CRYGA
	CRYGC
	CRYGD
	CRYGS
	CRYZ
	CRYZL1
	CS
	CSAG1
	CSAG3
	CSDE1
	CSF3
	CSGALNACT1
	CSGALNACT2
	CSH1
	CSHL1
	CSMD1
	CSN2
	CSN3
	CSNK1A1
	CSNK1A1L
	CSNK1D
	CSNK1G1
	CSNK1G2
	CSNK1G3
	CSNK2A1
	CSNK2A2
	CSPG5
	CSPP1
	CSRNP2
	CSRNP3
	CSRP3
	CST11
	CST5
	CST9L
	CSTA
	CSTB
	CSTF1
	CSTF2T
	CT45A1
	CT45A2
	CT45A3
	CT45A5
	CT45A6
	CT47A2
	CT47A6
	CT47A7
	CT47B1
	CTAG1B
	CTAG2
	CTAGE1
	CTAGE4
	CTAGE6
	CTAGE9
	CTBP1
	CTBP2
	CTBS
	CTCF
	CTDP1
	CTDSP2
	CTDSPL
	CTDSPL2
	CTF1
	CTH
	CTNNA1
	CTNNA3
	CTNNAL1
	CTNNB1
	CTNNBIP1
	CTNNBL1
	CTNND1
	CTNND2
	CTNS
	CTPS2
	CTR9
	CTRB1
	CTRB2
	CTRC
	CTSE
	CTSO
	CTTNBP2NL
	CTU1
	CTU2
	CTXN3
	CUEDC1
	CUEDC2
	CUL2
	CUL3
	CUL4A
	CUL4B
	CUL5
	CUL7
	CUL9
	CUTA
	CUX1
	CWC22
	CWC25
	CWC27
	CWF19L2
	CWH43
	CXADRP2
	CXADRP3
	CXCL2
	CXCL3
	CXCR4
	CXorf38
	CXorf40A
	CXorf40B
	CXorf56
	CXorf58
	CXXC1
	CXXC4
	CYB561
	CYB561D1
	CYB5B
	CYB5D1
	CYB5R1
	CYB5R4
	CYB5RL
	CYBA
	CYC1
	CYCSP52
	CYFIP1
	CYLC1
	CYLC2
	CYMP
	CYP11B2
	CYP19A1
	CYP1A1
	CYP1A2
	CYP20A1
	CYP26C1
	CYP27B1
	CYP27C1
	CYP2A7
	CYP2B6
	CYP2C18
	CYP2C19
	CYP2C8
	CYP2D6
	CYP2F1
	CYP2R1
	CYP2U1
	CYP39A1
	CYP3A4
	CYP3A43
	CYP3A5
	CYP4A22
	CYP4F3
	CYP4V2
	CYP51A1
	CYP7A1
	CYP7B1
	CYP8B1
	CYTH2
	CYYR1
	DAAM1
	DAB2IP
	DACH2
	DAD1
	DAG1
	DAGLA
	DAP
	DAPK1
	DAPK2
	DAPK3
	DAPL1
	DAZAP1
	DBN1
	DBNDD2
	DBP
	DBR1
	DBT
	DBX1
	DCAF10
	DCAF11
	DCAF12
	DCAF12L2
	DCAF15
	DCAF16
	DCAF17
	DCAF4L1
	DCAF4L2
	DCAF5
	DCAF6
	DCAF7
	DCAF8
	DCAF8L1
	DCAF8L2
	DCAKD
	DCBLD1
	DCBLD2
	DCC
	DCD
	DCDC1
	DCDC2
	DCK
	DCLK1
	DCLK2
	DCLRE1A
	DCP1A
	DCP2
	DCPS
	DCST1
	DCST2
	DCT
	DCTD
	DCTN1
	DCTN2
	DCTN3
	DCTN4
	DCTN5
	DCTN6
	DCUN1D1
	DCUN1D2
	DCUN1D3
	DCUN1D4
	DDA1
	DDAH1
	DDAH2
	DDB1
	DDHD1
	DDHD2
	DDI2
	DDIT3
	DDIT4L
	DDOST
	DDRGK1
	DDT
	DDTL
	DDX18
	DDX19A
	DDX19B
	DDX21
	DDX23
	DDX24
	DDX25
	DDX31
	DDX3X
	DDX3Y
	DDX4
	DDX41
	DDX42
	DDX43
	DDX46
	DDX49
	DDX5
	DDX50
	DDX51
	DDX52
	DDX54
	DDX56
	DDX59
	DDX6
	DEAF1
	DECR1
	DECR2
	DEDD2
	DEF8
	DEFB1
	DEFB103B
	DEFB115
	DEFB118
	DEFB124
	DEFB129
	DEFB4A
	DEGS1
	DENND1A
	DENND1B
	DENND2C
	DENND4A
	DENND4C
	DENND5A
	DENND5B
	DEPDC4
	DEPDC5
	DERL2
	DET1
	DEXI
	DGAT1
	DGAT2L6
	DGCR11
	DGCR6
	DGCR6L
	DGCR8
	DGKD
	DGKE
	DGKH
	DGKZ
	DGUOK
	DHDDS
	DHFR
	DHODH
	DHPS
	DHRS1
	DHRS11
	DHRS13
	DHRS4
	DHRS4L1
	DHRS4L2
	DHRS7B
	DHRS7C
	DHTKD1
	DHX15
	DHX29
	DHX32
	DHX33
	DHX34
	DHX35
	DHX38
	DHX40
	DHX40P1
	DHX8
	DHX9
[truncated: 9,351 more rows]
